# Supplementary material for: Pathogenic potential of bacteria isolated from commercial biostimulants
Source: Arch Microbiol. 2022 Feb 4;204(3):162. doi: 10.1007/s00203-022-02769-1 (PMC8816496; doi:10.1007/s00203-022-02769-1)
Supplement: Supplementary file 1 — Supplementary file1 (XLSX 11 KB) [file 203_2022_2769_MOESM1_ESM.xlsx]

## Sheet: Foglio1
Gene	Primer	Base sequence (da 5’ a 3’)	Amplicon size (bp)	N° cycles	Denaturation	Annealing	Elongation
bceT	ETF	TTACATTACCAGGACGTGCTT	428	37	30s, 95°C	45s, 52°C	120s, 73°C
	ETR	TGTTTGTGATTGTAATTCAGG
entFM	ENTA	ATGAAAAAAGTAATTTGCAGG	1269	38	30s, 95°C	45s, 52°C	120s, 73°C
	ENTB	TTAGTATGCTTTTGTGTAACC
nheA	nheA 344 S	TACGCTAAGGAGGGGCA	499	39	30s, 95°C	45s, 52°C	120s, 73°C
	nheA 843 A	GTTTTTATTGCTTCATCGGCT
nheB	nheB 1500 S	CTATCAGCACTTATGGCAG	769	40	30s, 95°C	45s, 52°C	120s, 73°C
	nheB 2269 A	ACTCCTAGCGGTGTTCC
nheC	nheC 2820 S	CGGTAGTGATTGCTGGG	581	41	30s, 95°C	45s, 52°C	120s, 73°C
	nheC 3401 A	CAGCATTCGTACTTGCCAA
sph	Ph1	CGTGCCGATTTAATTGGGGC	558	42	30s, 95°C	45s, 52°C	120s, 73°C			122
	Ph2	CAATGTTTTAAACATGGATGCG
piplc	PC105	CGCTATCAATGGACCATGG	569	43	30s, 95°C	45s, 52°C	120s, 73°C
	PC106	GGACTATTCCATGCTGTACC
entS	TY123	GGTTTAGCAGCAGCTTCTGTAGCTGGCG	581	44	30s, 95°C	45s, 52°C	120s, 73°C
	TY125	GTTTCGTTAGATACAGCAGAACCACC
